# Supplementary material for: Establishment of a risk model correlated with metabolism based on RNA-binding proteins associated with cell pyroptosis in acute myeloid leukemia
Source: Front Oncol. 2022 Nov 17;12:1059978. doi: 10.3389/fonc.2022.1059978 (PMC9713014; doi:10.3389/fonc.2022.1059978)
Supplement: Supplementary Table 1 — Gene ontology (GO) analysis on Biological Process (BP). [file Table_1.xlsx]

## Sheet: Sheet1
ID	Description	GeneRatio	BgRatio	pvalue	p.adjust	qvalue	geneID	Count
GO:0070125	mitochondrial translational elongation	11/64	88/18670	8.11201e-15	8.11201e-15	3.90653e-12	MRPS23/MRPS12/MRPL35/MRPS24/MRPS16/MRPL39/MRPL21/MRPL52/MRPL14/MRPL2/MRPL40	11
GO:0140053	mitochondrial gene expression	12/64	162/18670	2.68475e-13	2.68475e-13	5.68036e-11	MRPS23/MRPS12/MRPL35/MRPS24/MRPS16/MRPL39/TRIT1/MRPL21/MRPL52/MRPL14/MRPL2/MRPL40	12
GO:0043624	cellular protein complex disassembly	11/64	217/18670	1.75877e-10	1.75877e-10	2.12639e-08	MRPS23/MRPS12/MRPL35/MRPS24/MRPS16/MRPL39/MRPL21/MRPL52/MRPL14/MRPL2/MRPL40	11
GO:0022618	ribonucleoprotein complex assembly	11/64	277/18670	2.33108e-09	2.33108e-09	2.46604e-07	SRSF12/CELF2/PAN3/RC3H1/BRIX1/SNRPD1/SNRPD2/EIF3I/SNRPC/LSM4/SNRPG	11
GO:0071826	ribonucleoprotein complex subunit organization	11/64	291/18670	3.90278e-09	3.90278e-09	3.66998e-07	SRSF12/CELF2/PAN3/RC3H1/BRIX1/SNRPD1/SNRPD2/EIF3I/SNRPC/LSM4/SNRPG	11
GO:0000377	RNA splicing, via transesterification reactions with bulged adenosine as nucleophile	12/64	379/18670	5.2286e-09	5.2286e-09	3.71769e-07	SRSF12/MBNL3/ESRP2/CELF2/SNRPD1/SNRPD2/POLR2L/PPIH/SNRPC/LSM4/SNRPG/RBMXL3	12
GO:0000398	mRNA splicing, via spliceosome	12/64	379/18670	5.2286e-09	5.2286e-09	3.71769e-07	SRSF12/MBNL3/ESRP2/CELF2/SNRPD1/SNRPD2/POLR2L/PPIH/SNRPC/LSM4/SNRPG/RBMXL3	12
GO:0006401	RNA catabolic process	12/64	397/18670	8.77624e-09	8.77624e-09	5.30534e-07	RNASE2/RNASE3/OAS2/ZC3H12D/ZFP36L2/PAN3/RC3H1/SLIRP/EXOSC7/LSM4/LIN28B/IGF2BP1	12
GO:0051607	defense response to virus	7/64	238/18670	1.677e-05	1.677e-05	0.000645124	RNASE2/OAS2/OAS1/IFIT5/DDX60/DDX58/APOBEC3F	7
GO:0061158	3'-UTR-mediated mRNA destabilization	3/64	16/18670	2.08398e-05	2.08398e-05	0.000734876	ZC3H12D/ZFP36L2/RC3H1	3
GO:0050657	nucleic acid transport	6/64	193/18670	5.14368e-05	5.14368e-05	0.00155471	SIDT1/MVP/LUZP4/NXF2/NXF2B/IGF2BP1	6
GO:0050658	RNA transport	6/64	193/18670	5.14368e-05	5.14368e-05	0.00155471	SIDT1/MVP/LUZP4/NXF2/NXF2B/IGF2BP1	6
GO:0051236	establishment of RNA localization	6/64	196/18670	5.60437e-05	5.60437e-05	0.00163554	SIDT1/MVP/LUZP4/NXF2/NXF2B/IGF2BP1	6
GO:0009615	response to virus	7/64	326/18670	0.000122807	0.000122807	0.0031495	RNASE2/OAS2/OAS1/IFIT5/DDX60/DDX58/APOBEC3F	7
GO:0050779	RNA destabilization	3/64	32/18670	0.000177492	0.000177492	0.00385164	ZC3H12D/ZFP36L2/RC3H1	3
GO:0045069	regulation of viral genome replication	4/64	95/18670	0.000316413	0.000316413	0.00653136	OAS1/IFIT5/APOBEC3F/PPIH	4
GO:0043900	regulation of multi-organism process	7/64	405/18670	0.000459831	0.000459831	0.0088446	OAS1/IFIT5/DDX60/DDX58/APOBEC3F/POLR2L/PPIH	7
GO:0019079	viral genome replication	4/64	122/18670	0.00081475	0.00081475	0.0135203	OAS1/IFIT5/APOBEC3F/PPIH	4
GO:0006913	nucleocytoplasmic transport	6/64	343/18670	0.00112608	0.00112608	0.0176484	PARK7/SNRPD1/SNRPD2/SNRPG/NXF2/NXF2B	6
GO:0099116	tRNA 5'-end processing	2/64	16/18670	0.0013458	0.0013458	0.0203388	POP7/RPP21	2
GO:0016973	poly(A)+ mRNA export from nucleus	2/64	19/18670	0.0019051	0.0019051	0.0264314	NXF2/NXF2B	2
GO:0050688	regulation of defense response to virus	3/64	73/18670	0.00201387	0.00201387	0.0274898	DDX60/DDX58/APOBEC3F	3
GO:0039529	RIG-I signaling pathway	2/64	20/18670	0.00211211	0.00211211	0.0283732	DDX60/DDX58	2
GO:0032481	positive regulation of type I interferon production	3/64	77/18670	0.00234563	0.00234563	0.0305406	DDX58/LRRFIP1/POLR2L	3
GO:1901984	negative regulation of protein acetylation	2/64	22/18670	0.00255657	0.00255657	0.0318186	PARK7/NOC2L	2
GO:0042254	ribosome biogenesis	5/64	297/18670	0.00349161	0.00349161	0.0416198	BRIX1/RPUSD2/EXOSC7/NOC2L/POP7	5
GO:0034249	negative regulation of cellular amide metabolic process	4/64	229/18670	0.00788569	0.00788569	0.0804071	ZC3H12D/ZFP36L2/RC3H1/IGF2BP1	4
GO:0032606	type I interferon production	3/64	128/18670	0.00967412	0.00967412	0.0941076	DDX58/LRRFIP1/POLR2L	3
GO:0044764	multi-organism cellular process	2/64	48/18670	0.0117902	0.0117902	0.112115	DDX60/DDX58	2
GO:0002831	regulation of response to biotic stimulus	3/64	139/18670	0.0120869	0.0120869	0.113659	DDX60/DDX58/APOBEC3F	3
GO:0044344	cellular response to fibroblast growth factor stimulus	3/64	143/18670	0.0130424	0.0130424	0.119199	ESRP2/ZFP36L2/POLR2L	3
GO:0031050	dsRNA processing	2/64	51/18670	0.0132394	0.0132394	0.119199	HENMT1/LIN28B	2
GO:0070918	production of small RNA involved in gene silencing by RNA	2/64	51/18670	0.0132394	0.0132394	0.119199	HENMT1/LIN28B	2
GO:0007338	single fertilization	3/64	150/18670	0.014816	0.014816	0.130615	ASH1L/SLIRP/PARK7	3
GO:0071774	response to fibroblast growth factor	3/64	150/18670	0.014816	0.014816	0.130615	ESRP2/ZFP36L2/POLR2L	3
GO:0019827	stem cell population maintenance	3/64	157/18670	0.0167199	0.0167199	0.142933	ZFP36L2/POLR2L/IGF2BP1	3
GO:0098727	maintenance of cell number	3/64	159/18670	0.017288	0.017288	0.14629	ZFP36L2/POLR2L/IGF2BP1	3
GO:0006611	protein export from nucleus	3/64	179/18670	0.0235606	0.0235606	0.18811	PARK7/NXF2/NXF2B	3
GO:0006353	DNA-templated transcription, termination	2/64	75/18670	0.0273436	0.0273436	0.202994	POLR2L/SNRPG	2
GO:0051409	response to nitrosative stress	1/64	10/18670	0.0337636	0.0337636	0.213591	PARK7	1
GO:0072641	type I interferon secretion	1/64	10/18670	0.0337636	0.0337636	0.213591	DDX58	1
GO:0110096	cellular response to aldehyde	1/64	10/18670	0.0337636	0.0337636	0.213591	PARK7	1
GO:1901033	positive regulation of response to reactive oxygen species	1/64	10/18670	0.0337636	0.0337636	0.213591	PARK7	1
GO:1903862	positive regulation of oxidative phosphorylation	1/64	10/18670	0.0337636	0.0337636	0.213591	PARK7	1
GO:2000317	negative regulation of T-helper 17 type immune response	1/64	10/18670	0.0337636	0.0337636	0.213591	RC3H1	1
GO:0031331	positive regulation of cellular catabolic process	4/64	361/18670	0.0352652	0.0352652	0.213591	ZC3H12D/ZFP36L2/RC3H1/PARK7	4
GO:0030317	flagellated sperm motility	2/64	87/18670	0.0359129	0.0359129	0.213591	ASH1L/SLIRP	2
GO:0097722	sperm motility	2/64	87/18670	0.0359129	0.0359129	0.213591	ASH1L/SLIRP	2
GO:0002730	regulation of dendritic cell cytokine production	1/64	11/18670	0.0370776	0.0370776	0.213591	DDX58	1
GO:0033860	regulation of NAD(P)H oxidase activity	1/64	11/18670	0.0370776	0.0370776	0.213591	PARK7	1
GO:0036462	TRAIL-activated apoptotic signaling pathway	1/64	11/18670	0.0370776	0.0370776	0.213591	PARK7	1
GO:0046007	negative regulation of activated T cell proliferation	1/64	11/18670	0.0370776	0.0370776	0.213591	RC3H1	1
GO:0046689	response to mercury ion	1/64	11/18670	0.0370776	0.0370776	0.213591	PARK7	1
GO:0051583	dopamine uptake involved in synaptic transmission	1/64	11/18670	0.0370776	0.0370776	0.213591	PARK7	1
GO:0051934	catecholamine uptake involved in synaptic transmission	1/64	11/18670	0.0370776	0.0370776	0.213591	PARK7	1
GO:0090073	positive regulation of protein homodimerization activity	1/64	11/18670	0.0370776	0.0370776	0.213591	PARK7	1
GO:0060333	interferon-gamma-mediated signaling pathway	2/64	91/18670	0.0389715	0.0389715	0.213591	OAS2/OAS1	2
GO:0002371	dendritic cell cytokine production	1/64	12/18670	0.0403804	0.0403804	0.213591	DDX58	1
GO:0002674	negative regulation of acute inflammatory response	1/64	12/18670	0.0403804	0.0403804	0.213591	ASH1L	1
GO:0002863	positive regulation of inflammatory response to antigenic stimulus	1/64	12/18670	0.0403804	0.0403804	0.213591	PARK7	1
GO:0002903	negative regulation of B cell apoptotic process	1/64	12/18670	0.0403804	0.0403804	0.213591	NOC2L	1
GO:0006216	cytidine catabolic process	1/64	12/18670	0.0403804	0.0403804	0.213591	APOBEC3F	1
GO:0009972	cytidine deamination	1/64	12/18670	0.0403804	0.0403804	0.213591	APOBEC3F	1
GO:0010452	histone H3-K36 methylation	1/64	12/18670	0.0403804	0.0403804	0.213591	ASH1L	1
GO:0034309	primary alcohol biosynthetic process	1/64	12/18670	0.0403804	0.0403804	0.213591	PARK7	1
GO:0042416	dopamine biosynthetic process	1/64	12/18670	0.0403804	0.0403804	0.213591	PARK7	1
GO:0046087	cytidine metabolic process	1/64	12/18670	0.0403804	0.0403804	0.213591	APOBEC3F	1
GO:0060081	membrane hyperpolarization	1/64	12/18670	0.0403804	0.0403804	0.213591	PARK7	1
GO:1901298	regulation of hydrogen peroxide-mediated programmed cell death	1/64	12/18670	0.0403804	0.0403804	0.213591	PARK7	1
GO:2000121	regulation of removal of superoxide radicals	1/64	12/18670	0.0403804	0.0403804	0.213591	PARK7	1
GO:0002864	regulation of acute inflammatory response to antigenic stimulus	1/64	13/18670	0.0436721	0.0436721	0.2187	PARK7	1
GO:0031953	negative regulation of protein autophosphorylation	1/64	13/18670	0.0436721	0.0436721	0.2187	MVP	1
GO:2001243	negative regulation of intrinsic apoptotic signaling pathway	2/64	98/18670	0.0445528	0.0445528	0.221798	PARK7/NOC2L	2
GO:0045869	negative regulation of single stranded viral RNA replication via double stranded DNA intermediate	1/64	14/18670	0.0469526	0.0469526	0.226151	APOBEC3F	1
