# Supplementary material for: Establishment of a risk model correlated with metabolism based on RNA-binding proteins associated with cell pyroptosis in acute myeloid leukemia
Source: Front Oncol. 2022 Nov 17;12:1059978. doi: 10.3389/fonc.2022.1059978 (PMC9713014; doi:10.3389/fonc.2022.1059978)
Supplement: Supplementary Table 2 — Gene ontology (GO) analysis on Cell Components (CC). [file Table_2.xlsx]

## Sheet: Sheet1
ID	Description	GeneRatio	BgRatio	pvalue	p.adjust	qvalue	geneID	Count
GO:0000313	organellar ribosome	10/64	87/19717	2.04803e-13	2.04803e-13	7.222e-12	MRPS12/MRPL35/MRPS24/MRPS16/MRPL39/MRPL21/MRPL52/MRPL14/MRPL2/MRPL40	10
GO:0005761	mitochondrial ribosome	10/64	87/19717	2.04803e-13	2.04803e-13	7.222e-12	MRPS12/MRPL35/MRPS24/MRPS16/MRPL39/MRPL21/MRPL52/MRPL14/MRPL2/MRPL40	10
GO:0046540	U4/U6 x U5 tri-snRNP complex	5/64	42/19717	2.38265e-07	2.38265e-07	1.52763e-06	SNRPD1/SNRPD2/PPIH/LSM4/SNRPG	5
GO:0097526	spliceosomal tri-snRNP complex	5/64	42/19717	2.38265e-07	2.38265e-07	1.52763e-06	SNRPD1/SNRPD2/PPIH/LSM4/SNRPG	5
GO:0005743	mitochondrial inner membrane	11/64	473/19717	3.18675e-07	3.18675e-07	1.87291e-06	MRPS23/MRPS12/MRPL35/MRPS24/MRPS16/MRPL39/MRPL21/MRPL52/MRPL14/MRPL2/MRPL40	11
GO:0120114	Sm-like protein family complex	6/64	116/19717	2.0668e-06	2.0668e-06	8.57436e-06	SNRPD1/SNRPD2/PPIH/SNRPC/LSM4/SNRPG	6
GO:0034709	methylosome	3/64	12/19717	7.02751e-06	7.02751e-06	2.60855e-05	SNRPD1/SNRPD2/SNRPG	3
GO:0030681	multimeric ribonuclease P complex	2/64	10/19717	0.000458973	0.000458973	0.0009809	POP7/RPP21	2
GO:0045495	pole plasm	2/64	20/19717	0.00189775	0.00189775	0.00334604	HENMT1/SNRPG	2
GO:0060293	germ plasm	2/64	20/19717	0.00189775	0.00189775	0.00334604	HENMT1/SNRPG	2
GO:1902555	endoribonuclease complex	2/64	31/19717	0.00453905	0.00453905	0.00762196	POP7/RPP21	2
GO:1905348	endonuclease complex	2/64	32/19717	0.00483157	0.00483157	0.00792448	POP7/RPP21	2
GO:0035578	azurophil granule lumen	2/64	91/19717	0.035303	0.035303	0.054126	RNASE2/RNASE3	2
GO:0032587	ruffle membrane	2/64	94/19717	0.0374509	0.0374509	0.0561972	IFIT5/DDX58	2
GO:0005736	RNA polymerase I complex	1/64	13/19717	0.0413973	0.0413973	0.058392	POLR2L	1
GO:0033290	eukaryotic 48S preinitiation complex	1/64	15/19717	0.0476146	0.0476146	0.06336	EIF3I	1
