# Supplementary material for: Establishment of a risk model correlated with metabolism based on RNA-binding proteins associated with cell pyroptosis in acute myeloid leukemia
Source: Front Oncol. 2022 Nov 17;12:1059978. doi: 10.3389/fonc.2022.1059978 (PMC9713014; doi:10.3389/fonc.2022.1059978)
Supplement: Supplementary Table 3 — Gene ontology (GO) analysis on Molecular Functions (BP). [file Table_3.xlsx]

## Sheet: Sheet1
ID	Description	GeneRatio	BgRatio	pvalue	p.adjust	qvalue	geneID	Count
GO:0003725	double-stranded RNA binding	7/65	75/17697	1.05498e-08	1.05498e-08	6.21844e-07	OAS2/SIDT1/OAS1/DDX60/DDX58/LRRFIP1/RC3H1	7
GO:0140098	catalytic activity, acting on RNA	12/65	386/17697	1.39001e-08	1.39001e-08	6.21844e-07	RNASE2/RNASE3/HENMT1/DDX60/DDX58/PAN3/EXOSC7/POLR2L/TRIT1/POP7/RPP21/DDX53	12
GO:0003735	structural constituent of ribosome	9/65	202/17697	5.06374e-08	5.06374e-08	1.51024e-06	MRPS23/MRPS12/MRPL35/MRPS24/MRPS16/MRPL21/MRPL52/MRPL14/MRPL2	9
GO:0004540	ribonuclease activity	6/65	114/17697	3.79404e-06	3.79404e-06	6.78933e-05	RNASE2/RNASE3/PAN3/EXOSC7/POP7/RPP21	6
GO:0016779	nucleotidyltransferase activity	5/65	137/17697	0.000147029	0.000147029	0.00164441	OAS2/OAS1/CTU2/POLR2L/EIF2B3	5
GO:0003730	mRNA 3'-UTR binding	4/65	91/17697	0.000348563	0.000348563	0.00346524	RBMS1/ZFP36L2/RC3H1/IGF2BP1	4
GO:0009982	pseudouridine synthase activity	2/65	13/17697	0.00100943	0.00100943	0.00752643	RPUSD2/PUSL1	2
GO:0003724	RNA helicase activity	3/65	78/17697	0.00295644	0.00295644	0.0188945	DDX60/DDX58/DDX53	3
GO:0140101	catalytic activity, acting on a tRNA	3/65	122/17697	0.0102348	0.0102348	0.038156	TRIT1/POP7/RPP21	3
GO:0043021	ribonucleoprotein complex binding	3/65	133/17697	0.012915	0.012915	0.0444444	SNRPD1/PPIH/SNRPC	3
GO:0070491	repressing transcription factor binding	2/65	71/17697	0.0280584	0.0280584	0.0717282	PARK7/NOC2L	2
GO:0046974	histone methyltransferase activity (H3-K9 specific)	1/65	10/17697	0.0361373	0.0361373	0.0873874	ASH1L	1
GO:0001055	RNA polymerase II activity	1/65	11/17697	0.0396795	0.0396795	0.0887567	POLR2L	1
GO:0016783	sulfurtransferase activity	1/65	11/17697	0.0396795	0.0396795	0.0887567	CTU2	1
GO:0004126	cytidine deaminase activity	1/65	12/17697	0.0432089	0.0432089	0.092049	APOBEC3F	1
GO:0008168	methyltransferase activity	3/65	215/17697	0.0445862	0.0445862	0.0927742	HENMT1/ASH1L/METTL5	3
GO:0017070	U6 snRNA binding	1/65	13/17697	0.0467255	0.0467255	0.0929045	LSM4	1
