# Supplementary material for: Establishment of a risk model correlated with metabolism based on RNA-binding proteins associated with cell pyroptosis in acute myeloid leukemia
Source: Front Oncol. 2022 Nov 17;12:1059978. doi: 10.3389/fonc.2022.1059978 (PMC9713014; doi:10.3389/fonc.2022.1059978)
Supplement: Supplementary Table 4 — Kyoto Encyclopedia of Genes and Genomes (KEGG) analysis. [file Table_4.xlsx]

## Sheet: Sheet1
ID	Description	GeneRatio	BgRatio	pvalue	geneID	Count	gene
hsa03040	Spliceosome	6/31	147/8159	1.57e-05	6632/6633/10465/6631/25804/6637	6	SNRPD1/SNRPD2/PPIH/SNRPC/LSM4/SNRPG
hsa03010	Ribosome	6/31	158/8159	2.37e-05	6183/51318/51021/219927/64928/51069	6	MRPS12/MRPL35/MRPS16/MRPL21/MRPL14/MRPL2
hsa03018	RNA degradation	44651	79/8159	0.00323107	255967/23016/25804	3	PAN3/EXOSC7/LSM4
hsa03008	Ribosome biogenesis in eukaryotes	44651	109/8159	0.00794377	10248/56001/728343	3	POP7/NXF2/NXF2B
hsa05168	Herpes simplex virus 1 infection	6/31	495/8159	0.00971188	4939/4938/23586/8891/56001/728343	6	OAS2/OAS1/DDX58/EIF2B3/NXF2/NXF2B
hsa04623	Cytosolic DNA-sensing pathway	2/31	63/8159	0.0236318	23586/5441	2	DDX58/POLR2L
hsa04122	Sulfur relay system	44592	8/8159	0.0300074	348180	1	CTU2
hsa05169	Epstein-Barr virus infection	44651	202/8159	0.0404226	4939/4938/23586	3	OAS2/OAS1/DDX58
